# Supplementary material for: One-Step Low Temperature Synthesis of CeO2 Nanoparticles Stabilized by Carboxymethylcellulose
Source: Polymers (Basel). 2023 Mar 14;15(6):1437. doi: 10.3390/polym15061437 (PMC10058267; doi:10.3390/polym15061437)
Supplement: Supplementary file 1 [file polymers-15-01437-s001.zip]

Archive with 1 entries (1 files):
- polymers-2216899-supplementary.pdf
